# Supplementary material for: Cystathionine Gamma-Lyase Regulate Psilocybin Biosynthesis in Gymnopilus dilepis Mushroom via Amino Acid Metabolism Pathways
Source: J Fungi (Basel). 2022 Aug 18;8(8):870. doi: 10.3390/jof8080870 (PMC9410116; doi:10.3390/jof8080870)
Supplement: Supplementary file 1 [file jof-08-00870-s001.zip]

Archive with 1 entries (1 files):
- jof-1845674-supplementary.pdf
